# Supplementary material for: How accurate are gender detection tools in predicting the gender for Chinese names? A study with 20,000 given names in Pinyin format
Source: J Med Libr Assoc. 2022 Apr 1;110(2):205–11. doi: 10.5195/jmla.2022.1289 (PMC9014919; doi:10.5195/jmla.2022.1289)
Supplement: Supplementary file 3 — Appendix 3. Pinyin translations and gender assignments in a sample of randomly drawn names [file jmla-110-2-205-s03.xlsx]

## Sheet: Feuil1
name	gender	gender checked by two research assistants	name in pinyin	pinyin translation checked by two research assistants [correct ? Y/N]
一啊	male	M (i.e., male name)	yia	Y (i.e., pinyin translation is correct)
建逾	male	M (i.e., male name)	jianyu	Y
镞钰	female	F90 (i.e., 90% female and 10% male name)	zuyu	Y
瑞端	male	M70 (i.e., 70% male and 30% female name)	ruiduan	Y
知秋	female	F90 (i.e., 90% female and 10% male name)	zhiqiu	Y
怡竹	female	F90	yizhu	Y
耀鲲	male	M	yaokun	Y
赞琰	male	M	zanyan	Y
水生	male	M	shuisheng	Y
铎瓶	male	M90	duoping	Y
海芳	female	F90	haifang	Y
妮翡	female	F	nifei	Y
若茗	female	F90	ruoming	Y
背俭	male	M	beijian	Y
武王	male	M	wuwang	Y
智全	male	M90	zhiquan	Y
雅颂	female	F90	yasong	Y
怀领	male	M90	huailing	Y
穆龙	male	M	mulong	Y
雯莎	female	F90	wensha	Y
诺林	male	M80	nuolin	Y
洛茨	male	M90	luoci	Y
肝雯	female	F	ganwen	Y
行勉	male	M	xingmian	Y
榭丛	female	F70	xiecong	Y
增勉	male	M	zengmian	Y
埠琪	female	F	buqi	Y
俏峒	male	M	qiaotong	Y
灏岚	male	M90	haolan	Y
大	male	M70	da	Y
林玮	male	M80	linwei	Y
棏淼	male	M	temiao	Y
天地	male	M	tiandi	Y
思晨	female	F90	sichen	Y
锦篙	female	F80	jingao	Y
泠洪	female	F	linghong	Y
莠巧	female	F	youqiao	Y
骅渡	male	M	huadu	Y
峙铮	male	M	zhizheng	Y
边正	male	M	bianzheng	Y
碧岑	female	F80	bicen	Y
广亮	male	M90	guangliang	Y
琼晴	female	F90	qiongqing	Y
也娉	female	F	yeping	Y
莹宣	male	M60	yingxuan	Y
蓝铭	male	M90	lanming	Y
淋旭	male	M	linxu	Y
东平	male	M	dongping	Y
启发	male	M	qifa	Y
宣邓	male	M	xuandeng	Y
嘉锻	male	M90	jiaduan	Y
珍娜	female	F	zhennuo	Y
馥瑜	female	F90	fuyu	Y
营歌	male	M	yingge	Y
宗满	male	M	zongman	Y
吉栩	male	M80	jixu	Y
凡琳	female	F	fanlin	Y
方芊	female	F	fangqian	Y
攘也	female	F80	rangye	Y
蝶澶	female	F70	diechan	Y
德田	male	M	detian	Y
铠瑛	male	M80	kaiying	Y
方生	male	M	fangsheng	Y
有祥	male	M	youxiang	Y
宝雷	male	M	baolei	Y
沐儿	female	F90	muer	Y
炫宗	male	M	xuanzong	Y
楠千	female	F90	nanqian	Y
冠军	male	M	guanjun	Y
川野	male	M	chuanye	Y
含萱	male	M30	hanxuan	Y
秋润	female	F80	qiurun	Y
往笫	female	F80	wangzi	Y
竹曳	male	M	zhuye	Y
甜尥	female	F80	tianliao	Y
啕金	male	M90	taojin	Y
贺婷	female	F	heting	Y
缆曙	male	M90	lanshu	Y
芳巧	female	F90	fangqiao	Y
荣莱	male	M90	ronglai	Y
光树	male	M	guangshu	Y
沣深	male	M90	fengshen	Y
雪悦	female	F	xueyue	Y
菡若	male	M60	hanruo	Y
保深	male	M80	baoshen	Y
蕊吉	female	F70	ruiji	Y
翠雅	male	M40	cuiya	Y
美铭	female	F70	meiming	Y
清用	male	M80	qingyong	Y
翼天	male	M	yitian	Y
傅纤	female	F90	fuxian	Y
亟下	female	F80	jixia	Y
梓君	female	F80	zijun	Y
润轩	male	M80	runxuan	Y
彦萌	female	F70	yanmeng	Y
胜凡	male	M80	shengfan	Y
姬萌	female	F	jimeng	Y
永赞	male	M	yongzan	Y
分瑙	female	F90	fennao	Y
营宽	male	M	yingkuan	Y
满仓	male	M	mancang	Y
海珂	male	M70	haike	Y
女丹	female	F	nvdan	Y
麟儿	male	M	liner	Y
海菊	male	M70	haiju	Y
东皋	male	M	donggao	Y
道雄	male	M	daoxiong	Y
金康	male	M	jinkang	Y
黛娥	female	F	daie	Y
帅光	male	M	shuaiguang	Y
姣鄄	female	F	jiaojuan	Y
静岚	male	M70	jinglan	Y
煜焙	male	M90	yubei	Y
颜笑	male	M	yanxiao	Y
刁茧	female	F	diaochong	Y
美乐	male	M60	meile	Y
鑫超	male	M	xinchao	Y
涵双	male	M80	hanshuang	Y
沁州	male	M70	qinzhou	Y
苻琼	female	F80	fuqiong	Y
囡涵	male	M	nanhan	Y
哇	male	M70	wa	Y
虞窦	male	M80	yudou	Y
玟萌	female	F90	minmeng	Y
小灿	male	M80	xiaocan	Y
帅镔	male	M	shuaibin	Y
思桃	female	F	sitao	Y
鹤莞	male	M	heguan	Y
灵运	male	M90	lingyun	Y
贝睿	male	M	beirui	Y
乾坤	female	F70	gankun	Y
啸媛	female	F80	xiaoyuan	Y
芦莲	female	F	lulian	Y
兑璇	female	F	duixuan	Y
轩鸥	female	F80	xuanou	Y
博爱	male	M70	boai	Y
璐谨	female	F90	lujin	Y
纪超	male	M90	jichao	Y
烁妃	male	M80	shuofei	Y
翊祠	male	M90	yici	Y
元贞	male	M	yuanzhen	Y
敬忠	male	M	jingzhong	Y
佩延	female	F80	peiyan	Y
正国	male	M	zhengguo	Y
仓湾	male	M	cangwan	Y
柔晴	female	F	rouqing	Y
大学	male	M	daxue	Y
邺琮	female	F80	yecong	Y
国洛	male	M	guoluo	Y
毛小	male	M	maoxiao	Y
玫朵	male	M30	meiduo	Y
垚圭	male	M	yaogui	Y
丁屯	male	M	dingtun	Y
太乙	male	M	taiyi	Y
智雄	male	M	zhixiong	Y
华嘉	male	M70	huajia	Y
培睿	female	F80	peirui	Y
紫美	female	F	zimei	Y
升沐	male	M80	shengmu	Y
奎益	male	M	kuiyi	Y
泫茜	female	F80	xuanqian	Y
庆奇	male	M	qingqi	Y
俊楠	female	F70	junnan	Y
秀水	male	M	xiushui	Y
滨浩	male	M	binhao	Y
洁朔	female	F80	jieshuo	Y
跎兰	female	F60	tuolan	Y
泽煵	male	M	zexia	?
硕繁	male	M	shuofan	Y
诺析	male	M	nuoxi	Y
冉心	female	F	ranxin	Y
兴芬	male	M	xingfen	Y
曾权	female	F50	cengquan	Y
琶消	female	F	paxiao	Y
兴桐	male	M	xingtong	Y
雨珲	female	F70	yuhun	Y
杆灵	male	M80	ganling	Y
国馨	female	F90	guoxin	Y
歌韵	female	F	geyun	Y
沌烁	male	M	dunshuo	Y
洪福	male	M	hongfu	Y
瑞灯	male	M	ruideng	Y
乐娇	male	M30	lejiao	Y
化鹏	male	M	huapeng	Y
垭悦	female	F90	wuyue	Y
沛哉	male	M80	peizai	Y
倩蕴	female	F	qianyun	Y
阑幛	female	F70	lanzhang	Y
九四	female	F50	jiusi	Y
绰娅	female	F	chuoya	Y
千人	male	M80	qianren	Y
德江	male	M	dejiang	Y
杨妲	female	F	yangda	Y
冬燕	male	M30	dongyan	Y
增跃	male	M	zengyue	Y
芹	female	F	qin	Y
超宁	male	M	chaoning	Y
风根	male	M	fenggen	Y
辗迈	male	M	zhanmai	Y
波花	female	F	bohua	Y
学红	female	F	xuehong	Y
香草	male	M40	xiangcao	Y
乐迪	male	M80	ledi	Y
建民	female	F40	jianmin	Y
饶澜	female	F70	raolan	Y
贺一	female	F40	heyi	Y
龚俶	male	M80	gongchu	Y
来照	male	M80	laizhao	Y
俪菊	male	M40	liju	Y
玄穆	female	F60	xuanmu	Y
周安	male	M80	zhouan	Y
周慷	male	M	zhoukang	Y
昙潮	female	F40	tanchao	Y
昪人	male	M50	bianren	Y
章媛	male	M30	zhangyuan	Y
九四	male	M50	jiusi	Y
亘海	male	M	genhai	Y
缨碧	male	M30	yingbi	Y
雅姿	male	M20	yazi	Y
欣达	male	M	xinda	Y
工员	male	M	gongyuan	Y
华森	male	M	huasen	Y
秋雅	male	M30	qiuya	Y
铧文	male	M	huawen	Y
琴郎	male	M	qinlang	Y
文旭	male	M	wenxu	Y
贝子	male	M30	beizi	Y
传坪	male	M	chuanping	Y
箐玑	female	F	jingji	Y
菲妍	female	F	feiyan	Y
奕不	male	M	yibu	Y
宛姬	female	F	wanji	Y
煖珂	female	F	nuanke	Y
京海	male	M80	jinghai	Y
来莲	female	F	lailian	Y
甄茗	female	F80	zhenming	Y
杰文	female	F70	jiewen	Y
幸华	female	F70	xinghua	Y
成春	male	M80	chengchun	Y
祗曼	female	F80	zhiman	Y
桂成	male	M	guicheng	Y
卓逊	male	M	zhuoxun	Y
桦镶	female	F60	huaxiang	Y
胧诀	male	M	longjue	Y
乃禛	male	M	naizhen	Y
德芮	female	F80	derui	Y
木淞	male	M80	musong	Y
雅安	male	M	yaan	Y
